# Supplementary material for: Mechanical Properties of Dual-Layer Electrospun Fiber Mats
Source: Polymers (Basel). 2025 Jun 26;17(13):1777. doi: 10.3390/polym17131777 (PMC12251699; doi:10.3390/polym17131777)
Supplement: Supplementary file 1 [file polymers-17-01777-s001.zip]

Archive with 1 entries (1 files):
- polymers-3703647-supplementary.pdf
